# Supplementary material for: How does task complexity and task difficulty affect college students’ writing performance? The mediating effect of critical thinking disposition
Source: PLoS One. 2025 Jun 4;20(6):e0324486. doi: 10.1371/journal.pone.0324486 (PMC12136409; doi:10.1371/journal.pone.0324486)
Supplement: S1 Data — (XLSX) [file pone.0324486.s001.xlsx]

## Sheet: data file-ZOU
codes	gender	major	taskdifficulty1	taskdifficulty2	taskdifficulty3	taskdifficulty4	taskdifficulty5	Rater1	Rater2	Rater3	writingperformance	writingtask	D11	D12	D13	D14	D15	D16	D17	D18	D19	D110	D21	D22	D23	D24	D25	D26	D27	D28	D29	D210	D31	D32	D33	D34	D35	D36	D37	D38	D39	D310	D41	D42	D43	D44	D45	D46	D47
003	2	1	4	6	5	5	6	11	12.5	12	11.8333	1	5	4	4	4	6	7	6	7	2	7	2	6	6	6	7	7	2	6	7	6	2	5	6	4	5	7	5	6	7	6	6	3	5	6	6	7	5
004	2	1	2	2	4	6	4	9.5	11	10.5	10.3333	1	2	7	5	7	4	4	3	1	3	3	5	4	4	5	3	7	1	6	7	3	4	4	4	5	7	4	3	3	4	7	4	3	4	2	7	6	6
005	1	1	4	4	3	5	4	8	10	10	9.33333	1	3	4	3	3	5	7	2	2	1	7	5	5	4	6	7	7	1	7	6	6	5	4	6	4	4	7	5	4	6	6	5	4	4	4	1	6	4
006	2	1	2	6	5	5	5	11	11.5	11.5	11.3333	1	1	2	4	3	7	6	3	5	2	3	5	6	6	5	7	7	2	7	3	7	6	6	7	7	4	7	3	4	4	6	5	3	3	5	1	5	3
007	2	1	1	4	6	7	7	12	11.5	12	11.8333	1	4	4	6	3	4	5	3	5	3	6	4	4	5	6	7	7	5	5	5	6	2	3	5	6	6	6	7	5	6	5	5	7	5	3	6	6	6
008	2	1	4	4	4	5	4	8.5	12	11.5	10.6667	1	4	6	4	4	5	6	4	4	5	7	4	4	5	5	7	7	4	4	5	4	4	4	5	4	3	5	5	5	6	6	4	4	3	4	4	5	4
009	2	1	3	6	5	7	7	9	11	11	10.3333	1	2	4	1	1	7	7	4	4	2	7	4	2	7	6	7	7	1	6	7	5	6	6	7	4	3	7	4	7	7	4	6	4	4	5	3	7	4
010	2	1	1	3	4	3	4	10	11	11.5	10.8333	1	1	1	4	1	3	4	1	1	6	7	6	6	2	1	7	7	1	7	7	7	7	7	7	4	4	4	5	7	7	7	7	5	6	6	1	5	1
011	2	1	4	3	2	1	1	10.5	10	10.5	10.3333	1	5	5	6	4	5	3	5	5	4	7	6	5	5	6	7	7	2	7	7	7	6	7	5	6	4	6	4	3	5	5	4	4	3	5	3	5	3
012	2	1	4	4	6	5	4	8	9.5	10.5	9.33333	1	4	4	3	4	6	7	4	4	4	4	4	4	4	4	4	4	4	4	4	4	4	4	4	4	4	4	4	4	4	4	4	4	4	4	4	4	4
013	1	1	6	4	2	6	6	8	8.5	8	8.16667	1	3	3	5	5	6	7	7	7	7	7	7	5	7	7	7	1	1	1	7	7	6	7	7	4	4	6	5	7	6	7	5	5	5	5	3	3	3
014	2	1	4	3	4	4	4	10	9	9.5	9.5	1	5	3	5	5	4	4	4	4	4	4	4	4	4	4	4	4	4	4	4	4	4	4	4	4	4	4	4	4	4	4	4	4	4	4	4	4	4
015	2	1	1	4	4	4	4	9	9.5	10	9.5	1	1	4	4	4	4	4	4	4	4	4	4	4	4	4	4	4	4	4	4	4	4	4	4	4	4	4	4	4	4	4	4	4	4	4	4	4	4
017	2	1	3	5	4	5	4	10	9.5	10.5	10	1	1	6	4	5	5	7	4	5	4	7	5	6	6	3	7	3	1	3	7	7	6	5	7	4	5	7	5	4	3	6	5	4	5	4	3	5	5
018	2	1	4	4	3	3	4	8	9.5	10.5	9.33333	1	1	4	5	5	6	5	6	4	6	7	5	4	5	6	6	6	4	5	6	6	2	5	5	3	5	7	7	6	5	5	7	7	7	5	4	5	7
019	2	1	3	7	7	7	7	10	9.5	9	9.5	1	4	4	4	4	4	4	4	4	5	4	5	4	4	4	4	4	4	4	4	4	4	4	4	4	4	4	4	4	4	4	4	4	4	4	5	5	5
020	2	1	1	7	5	5	5	12	12.5	11.5	12	1	1	7	1	1	1	7	2	1	7	4	5	6	7	4	7	7	1	7	1	1	7	7	7	1	7	7	7	7	7	1	7	7	7	6	7	7	7
023	2	1	3	3	3	3	3	8.5	9	9.5	9	1	5	4	6	5	5	5	6	3	4	3	6	5	4	5	6	6	4	6	7	6	4	3	6	4	5	7	5	7	6	7	6	5	5	5	4	6	5
024	2	1	5	3	3	5	5	9	9.5	10.5	9.66667	1	4	5	6	3	5	5	6	6	2	2	6	5	6	4	6	5	4	4	4	5	4	6	6	2	5	6	4	5	6	6	2	2	3	3	2	4	3
025	2	1	5	4	3	4	1	10	11.5	11.5	11	1	1	5	7	7	4	1	7	1	6	7	3	4	4	1	7	5	6	7	5	7	5	5	4	4	7	3	2	7	3	7	6	6	6	3	6	2	6
026	2	1	3	5	5	4	4	12.5	11.5	11.5	11.8333	1	1	1	2	4	7	7	5	2	4	7	7	7	5	1	7	7	1	3	7	7	6	4	5	5	7	7	7	5	3	2	4	4	4	5	4	7	6
027	2	1	1	7	6	7	7	8.5	9	9	8.83333	1	1	7	6	7	7	7	7	1	1	7	7	7	1	7	7	7	1	7	7	7	1	7	7	1	7	7	7	7	7	7	7	1	7	7	7	7	7
029	2	1	3	4	2	5	4	9	10	9.5	9.5	1	1	7	5	4	5	7	7	7	4	1	4	4	4	4	7	7	1	5	7	6	3	4	7	4	4	7	3	4	6	7	4	3	4	4	1	7	7
031	2	1	3	5	4	4	3	9	11.5	11	10.5	1	1	7	7	1	4	1	1	5	2	3	5	6	6	1	1	7	1	1	5	6	5	3	5	6	5	6	5	3	2	5	5	4	4	5	3	2	2
032	2	1	4	4	4	4	4	9.5	10.5	11	10.3333	1	1	6	4	6	4	7	7	6	3	7	1	7	7	5	7	7	1	7	7	5	4	7	7	4	4	7	5	6	4	5	7	3	4	7	3	7	5
035	2	1	4	4	4	4	4	11	12	11	11.3333	1	1	4	1	5	7	7	7	4	1	7	7	4	3	7	7	7	1	7	7	7	1	4	3	1	4	7	7	7	7	7	7	3	3	3	5	3	4
036	1	1	5	1	2	4	5	8	9.5	9.5	9	1	2	4	5	4	7	7	5	6	6	7	5	6	6	4	7	7	3	6	6	6	4	3	5	4	4	5	4	5	6	4	4	4	4	4	4	4	4
037	2	1	3	4	3	3	4	9.5	10.5	10.5	10.1667	1	1	2	7	4	2	3	2	2	2	6	7	7	7	3	7	3	2	2	6	4	5	7	7	7	2	7	5	2	3	7	4	3	4	6	2	1	1
038	2	1	5	4	2	4	5	8	10	10.5	9.5	1	3	2	5	7	6	7	7	7	7	7	1	4	4	4	4	4	1	7	7	3	1	5	7	5	4	4	4	7	4	4	4	4	4	5	3	6	5
040	2	1	4	2	1	1	4	9.5	10	10.5	10	1	4	4	5	3	7	4	4	7	5	7	4	4	4	6	7	4	1	1	7	7	4	3	5	3	5	7	4	7	7	7	5	7	3	4	1	7	7
041	2	1	1	7	4	4	4	10	10.5	11	10.5	1	1	1	1	1	1	1	1	1	1	7	7	7	7	1	1	1	1	1	1	1	7	7	7	7	7	7	7	1	1	1	7	7	7	7	1	1	1
042	2	1	4	5	4	1	3	10.5	12	11	11.1667	1	1	7	1	7	1	7	1	7	7	1	7	1	7	1	7	1	1	7	1	7	1	7	7	1	7	1	1	7	1	7	7	7	1	1	1	7	7
043	2	1	4	5	4	4	6	8	10.5	9.5	9.33333	1	2	2	6	2	6	6	6	6	2	7	6	1	5	7	7	7	1	6	6	6	5	2	3	2	6	6	6	7	7	2	2	5	2	4	2	6	3
045	2	1	4	2	2	4	4	8	7	8.5	7.83333	1	4	6	6	4	4	6	6	4	3	7	2	6	7	5	7	7	2	7	6	4	6	4	6	4	4	7	3	7	3	5	5	5	3	7	6	7	6
046	2	1	2	6	3	1	1	9.5	9.5	10.5	9.83333	1	3	4	4	4	4	4	4	4	4	7	4	4	7	2	7	7	1	7	7	7	7	7	7	5	5	7	4	7	7	7	4	4	4	4	4	6	6
048	2	1	4	4	4	4	4	10	12	12	11.3333	1	4	4	4	4	4	4	4	4	4	4	4	4	3	4	3	4	4	4	4	4	4	4	4	4	4	4	4	4	4	4	4	4	4	4	4	4	4
049	2	1	5	4	4	6	5	9.5	10	10.5	10	1	5	5	4	5	5	4	4	5	5	5	3	4	4	3	6	7	4	7	7	4	2	4	6	4	5	7	5	6	3	4	4	4	4	4	4	4	4
050	2	1	2	5	5	4	4	11	10.5	11	10.8333	1	4	4	4	5	6	6	4	6	4	5	6	4	5	6	7	7	4	4	4	4	4	4	7	4	4	5	4	5	4	4	4	4	4	5	3	4	3
052	2	1	4	4	4	5	7	9	10	10.5	9.83333	1	1	1	7	4	4	7	3	6	2	5	7	4	7	4	7	7	1	4	4	4	4	3	7	5	1	7	2	4	7	7	4	4	3	4	4	7	7
053	1	1	6	5	2	5	5	10	10	10.5	10.1667	1	3	4	4	4	4	5	3	3	3	4	4	4	4	4	4	4	4	4	4	4	4	4	4	4	4	4	4	4	4	4	4	4	4	5	3	4	4
054	2	1	4	4	4	4	4	11	11	12	11.3333	1	1	1	1	4	4	4	4	4	4	4	4	4	4	4	3	4	4	4	4	4	4	4	4	4	4	4	4	4	4	4	4	4	4	4	4	4	4
055	2	1	2	6	6	6	6	8	9.5	10.5	9.33333	1	4	3	5	5	5	4	5	6	3	6	2	4	3	5	5	7	2	7	4	4	3	5	6	4	4	7	4	5	4	7	6	5	5	5	4	6	3
056	2	1	4	4	4	4	4	10.5	11	11	10.8333	1	1	1	4	7	7	7	7	7	7	7	4	1	4	7	7	4	1	1	7	4	4	7	7	4	4	7	4	7	7	7	1	4	4	4	4	7	7
057	2	1	3	6	5	5	5	10	11.5	11	10.8333	1	3	2	4	3	3	3	3	4	3	4	5	5	4	5	7	4	3	5	4	5	5	4	5	3	4	7	3	5	4	5	4	4	4	4	3	5	4
058	2	1	5	3	1	1	2	10.5	12	11.5	11.3333	1	5	1	2	1	6	1	3	6	2	7	5	1	5	4	7	7	1	7	1	5	3	2	7	6	6	7	7	3	7	7	7	1	6	7	1	7	4
059	1	1	2	5	5	3	3	11	11.5	11.5	11.3333	1	4	4	4	4	4	4	6	2	5	4	4	6	3	4	4	4	2	4	4	4	4	5	6	3	5	5	5	5	5	5	4	4	4	4	4	4	4
061	2	1	2	7	4	5	4	10	11.5	12	11.1667	1	4	4	4	6	6	6	6	4	5	7	4	3	4	5	7	7	6	6	7	7	6	4	3	5	6	7	6	7	7	6	6	2	5	4	5	2	2
062	2	1	5	2	2	4	5	10	11.5	10.5	10.6667	1	5	6	5	3	6	5	6	2	3	3	3	5	6	4	7	4	5	3	3	7	2	3	7	2	3	6	3	6	6	5	3	2	2	1	1	6	7
063	2	1	4	6	4	4	6	8	10.5	9	9.16667	1	7	7	7	7	7	7	5	5	4	7	5	4	7	7	7	7	7	7	4	7	3	4	7	5	5	7	5	7	7	7	1	3	3	3	4	7	5
064	2	1	3	4	2	2	3	8.5	9.5	9.5	9.16667	1	5	6	6	4	7	7	7	3	4	7	7	4	7	7	7	7	4	6	5	6	3	7	7	2	5	7	5	7	6	7	6	5	6	7	2	7	6
065	2	1	1	7	6	6	7	13	13	12	12.6667	1	1	6	5	6	6	7	7	2	5	7	7	7	5	7	7	7	1	7	3	7	7	6	7	4	6	7	5	4	6	2	5	5	5	5	2	6	7
066	2	1	2	6	4	5	4	10	11	11	10.6667	1	5	3	5	3	5	7	3	6	5	7	7	5	6	4	7	5	1	7	7	6	1	7	7	3	6	7	5	7	7	5	7	4	3	5	4	7	7
067	2	1	2	5	7	6	6	11	12	11	11.3333	1	3	4	3	5	5	5	6	5	4	7	5	3	3	5	7	6	5	3	4	5	4	4	6	5	6	7	6	6	5	7	5	6	5	6	3	3	3
068	1	1	3	7	7	5	4	9.5	10	10	9.83333	1	4	4	5	5	4	5	4	4	4	5	3	3	4	4	4	4	5	5	5	4	3	4	5	4	3	4	3	4	5	4	3	4	3	4	5	4	5
070	2	1	5	4	2	4	4	9.5	10	10	9.83333	1	5	5	3	4	7	6	5	2	5	6	5	4	4	5	7	7	2	7	5	7	3	3	7	4	4	7	5	3	7	7	7	5	4	5	3	5	6
071	1	1	4	4	3	4	1	9	9.5	9	9.16667	1	4	2	4	4	4	1	4	5	4	6	5	3	4	5	7	7	4	2	5	6	4	4	7	4	6	7	7	4	7	7	7	4	6	4	1	7	6
072	2	1	4	4	4	5	5	10	11.5	11	10.8333	1	3	3	4	3	4	2	3	4	4	1	5	3	4	4	7	7	1	7	7	5	5	5	6	3	3	7	5	3	5	6	5	5	4	5	3	6	3
073	2	1	5	5	4	3	4	11	12.5	12	11.8333	1	3	4	4	6	6	7	6	1	4	4	3	5	3	5	5	5	5	6	5	5	4	4	4	4	4	4	4	7	5	6	4	3	4	5	7	5	4
074	2	1	2	7	7	7	7	9	10	10	9.66667	1	2	4	4	4	4	4	4	4	4	4	4	4	1	1	4	4	4	4	4	1	4	4	4	5	2	4	4	4	4	4	4	4	4	3	1	4	1
075	2	1	4	3	5	2	4	11.5	11.5	12	11.6667	1	5	1	5	6	3	6	7	7	6	7	5	7	2	3	7	7	5	6	6	5	7	7	7	6	7	7	4	7	7	7	5	3	4	5	3	6	1
076	2	1	2	5	4	2	1	10	11	11	10.6667	1	2	3	6	6	7	7	2	7	1	7	7	7	7	1	7	7	1	7	7	3	7	7	7	4	5	7	2	1	7	7	6	7	2	7	1	7	1
077	2	1	4	4	4	4	4	10.5	10	10	10.1667	1	1	1	7	1	7	7	7	7	1	7	7	7	1	7	7	7	1	1	7	7	7	7	7	7	7	7	7	7	7	7	7	1	1	1	1	7	1
078	2	1	4	3	5	3	4	12	11	12	11.6667	1	6	6	5	6	6	6	5	6	6	6	2	2	2	6	5	6	6	5	6	6	2	2	2	2	2	2	2	5	6	6	2	2	2	2	6	6	6
079	2	1	3	6	6	4	4	11	11	11	11	1	4	5	5	4	4	5	3	1	4	7	7	4	4	7	7	4	1	4	7	3	6	7	7	3	5	7	5	6	7	4	6	4	4	4	3	4	7
080	2	1	5	3	1	4	5	12	10.5	11.5	11.3333	1	1	4	7	3	3	5	3	7	3	7	7	6	5	6	7	7	1	7	7	7	5	7	7	4	4	7	5	5	7	7	7	2	2	5	1	7	2
081	2	1	4	4	4	3	4	9.5	9.5	10	9.66667	1	5	4	1	4	3	3	3	4	4	3	6	5	3	3	4	3	4	3	3	3	4	4	6	3	5	3	5	4	3	6	5	4	5	3	3	6	3
082	2	1	5	3	3	2	2	11	9.5	11	10.5	1	4	4	4	5	5	7	3	4	4	5	4	4	5	3	3	3	3	4	4	2	5	4	4	2	5	7	5	6	4	4	4	2	3	2	4	5	4
083	2	1	2	4	3	2	2	8.5	10	10	9.5	1	3	6	4	3	4	5	4	5	2	6	5	5	4	5	7	7	3	3	4	6	2	6	5	4	5	5	4	4	4	3	5	3	3	5	2	4	3
084	2	1	5	4	3	4	4	9.5	10	10	9.83333	1	4	6	4	3	4	3	7	1	4	7	5	4	5	2	7	7	5	5	7	1	5	4	7	2	4	6	3	6	3	6	4	1	2	2	1	4	2
085	2	1	4	3	3	4	4	10.5	10	9.5	10	1	1	7	7	3	3	3	3	5	1	7	7	7	6	2	7	7	1	6	6	4	7	5	7	5	4	7	4	5	7	7	3	3	3	2	1	7	3
086	2	1	2	5	4	4	4	11	10	10	10.3333	1	3	4	2	5	6	7	7	5	4	4	5	4	5	5	7	7	5	4	4	6	5	5	7	4	5	7	5	6	4	4	4	4	4	3	5	7	5
087	2	1	4	4	3	2	1	11	11.5	12	11.5	1	5	2	5	3	4	5	3	4	4	7	6	7	3	1	7	7	1	7	6	2	7	3	5	5	4	7	3	4	5	5	4	3	3	4	1	4	4
088	2	1	3	4	1	1	4	9.5	9	9	9.16667	1	6	5	3	4	4	4	4	4	4	7	5	3	5	6	7	7	4	7	4	5	4	4	4	4	4	4	4	4	4	4	4	4	4	4	4	4	4
089	1	1	3	2	5	4	5	8	8	9	8.33333	1	2	2	4	2	6	6	1	5	5	7	7	6	4	5	3	5	5	4	6	6	6	5	5	4	6	7	5	6	6	5	6	4	3	2	2	5	6
090	2	1	3	5	2	3	4	10	10.5	11	10.5	1	1	7	7	7	6	7	7	6	4	5	7	3	5	7	7	7	7	4	7	7	4	3	7	4	5	7	7	7	3	5	7	5	5	4	7	7	7
091	2	1	3	4	5	4	4	9.5	9.5	10	9.66667	1	6	5	5	5	5	5	4	4	4	4	4	3	5	4	6	7	6	6	5	5	4	5	5	4	4	5	4	5	5	5	4	4	4	4	5	4	6
092	2	1	5	3	3	5	5	12	10.5	11	11.1667	1	4	4	3	2	4	5	3	4	4	3	3	6	3	3	7	7	3	4	5	7	4	3	7	5	5	7	4	5	5	6	3	3	3	5	2	5	3
093	2	1	4	4	4	4	4	9.5	10	10	9.83333	1	2	1	6	4	3	6	3	6	2	7	7	4	5	6	7	6	6	6	5	5	6	7	6	6	5	7	4	5	6	6	3	4	3	4	6	7	3
094	2	1	4	4	5	4	4	11	10	11.5	10.8333	1	2	4	7	4	6	6	6	4	4	7	4	5	4	6	7	7	2	7	5	7	4	4	7	5	4	6	4	6	6	6	5	6	6	4	5	4	2
096	2	1	2	6	5	7	7	11	10	11	10.6667	1	1	3	3	4	6	3	6	6	3	7	6	2	7	7	7	7	1	7	7	7	6	5	7	6	6	7	5	5	7	3	5	5	5	7	3	6	3
097	2	1	5	4	2	4	4	10.5	9.5	9.5	9.83333	1	1	4	2	3	3	5	5	4	2	7	5	5	7	3	7	3	1	4	5	5	3	4	7	4	3	7	4	4	7	7	5	4	3	4	3	4	6
098	2	1	4	4	4	5	4	10.5	11.5	11.5	11.1667	1	3	4	5	3	4	5	4	4	3	5	5	4	5	4	5	6	4	6	6	4	4	4	5	4	3	6	4	4	4	5	5	3	4	4	2	5	3
099	2	1	5	2	2	3	3	10.5	9.5	10	10	1	7	4	3	5	5	7	6	2	1	7	3	5	7	2	7	7	1	7	7	6	6	7	6	4	5	4	5	6	7	6	3	5	3	3	6	6	7
100	2	1	2	6	6	6	6	10.5	10.5	10.5	10.5	1	2	4	4	7	7	7	6	6	6	7	7	2	7	7	7	1	1	7	7	1	6	7	7	5	6	6	6	3	7	7	1	7	7	7	3	7	7
101	2	1	3	4	6	5	4	11.5	11	11	11.1667	1	7	2	5	4	7	7	7	7	7	7	7	5	5	4	7	7	1	7	7	7	1	7	7	7	4	4	4	6	7	7	7	4	4	5	1	2	7
102	2	1	3	4	3	2	3	10	10.5	11	10.5	1	3	5	6	3	3	1	5	5	3	7	4	5	3	3	7	6	3	6	3	1	5	5	6	5	3	7	3	5	7	7	3	3	3	3	2	5	3
103	2	1	5	4	5	5	5	9.5	10	10	9.83333	1	1	1	5	7	4	7	7	1	1	7	7	7	3	5	7	7	7	7	7	5	7	7	7	4	7	7	5	7	7	7	7	7	7	7	5	7	6
104	1	1	6	1	1	1	5	8.5	10	10	9.5	1	1	4	4	3	4	5	5	4	4	6	3	4	5	3	7	4	3	6	4	6	5	3	5	4	3	6	4	1	1	2	3	3	3	2	1	1	1
105	2	1	1	7	6	6	6	9.5	9.5	9.5	9.5	1	5	2	5	5	7	5	6	4	7	6	7	3	6	6	7	4	3	4	5	3	4	3	7	4	6	6	6	6	4	6	6	5	5	5	4	5	5
106	2	1	3	6	4	4	4	8.5	9	9.5	9	1	3	6	6	4	6	7	6	6	6	7	7	3	5	6	7	7	4	7	3	7	5	6	7	3	5	7	4	7	7	7	7	5	5	6	3	5	6
107	2	1	5	4	4	2	2	10.5	11	11	10.8333	1	1	5	5	4	6	7	5	5	4	5	3	5	3	5	7	4	5	4	4	4	3	4	4	3	3	5	2	6	4	6	4	4	3	4	1	5	4
109	2	1	4	5	3	3	2	11	9.5	10.5	10.3333	1	7	6	4	3	3	5	7	6	1	7	7	1	7	3	7	7	7	7	7	7	6	6	7	5	5	7	6	5	3	3	5	6	7	5	3	2	3
110	2	1	4	6	4	3	5	9.5	9.5	10.5	9.83333	1	1	4	3	4	4	6	2	3	4	6	5	6	5	1	7	7	1	6	3	3	5	4	7	6	3	5	6	2	5	3	4	1	2	3	3	3	2
111	2	1	3	5	4	1	1	10.5	10	11	10.5	1	5	6	3	2	3	5	1	5	1	4	2	6	2	2	7	6	1	7	6	2	7	5	7	3	6	7	2	7	4	5	5	3	4	6	1	5	4
112	2	1	5	3	2	2	4	11	10	10	10.3333	1	5	6	7	6	5	7	7	5	5	7	7	5	7	3	7	7	1	7	7	6	6	4	7	5	5	7	5	7	6	7	6	5	3	5	2	6	5
113	2	1	4	4	3	2	4	10	11.5	11.5	11	1	3	4	3	4	4	4	5	6	3	7	6	3	3	6	4	4	5	5	4	4	3	5	5	2	4	4	4	3	5	4	3	4	4	6	5	4	5
115	2	1	2	6	5	6	6	11	12	11.5	11.5	1	2	4	5	4	6	7	7	7	3	7	6	5	5	6	7	7	2	6	7	7	6	6	6	4	4	7	4	6	6	6	6	5	5	5	3	5	4
117	2	1	4	5	4	5	5	9	10	10.5	9.83333	1	3	4	6	6	5	5	3	4	6	7	7	4	4	5	7	7	1	4	7	6	4	4	5	2	4	4	4	5	7	7	5	4	4	4	4	5	4
119	2	1	4	4	4	3	5	10	10.5	10.5	10.3333	1	4	2	3	4	7	7	3	3	5	7	5	2	3	6	7	7	6	7	7	4	5	4	6	4	4	4	5	7	6	5	3	2	5	4	5	4	3
120	2	1	4	6	3	4	4	10	9.5	10	9.83333	1	1	1	7	4	4	7	5	3	4	6	4	3	4	4	7	7	4	6	7	4	5	6	7	4	4	7	4	6	7	7	6	4	4	4	3	6	6
122	2	1	4	6	4	2	3	9	10	10.5	9.83333	1	1	7	7	7	7	7	7	7	7	7	1	7	4	4	7	7	7	7	7	7	7	7	7	4	5	7	6	7	7	7	7	6	6	6	3	7	7
123	2	1	5	5	7	3	3	9.5	9.5	9	9.33333	1	6	7	1	6	7	7	6	1	7	1	6	7	7	6	7	7	1	7	6	7	6	2	7	7	6	7	7	7	7	7	7	5	7	7	1	6	1
125	2	1	6	6	5	5	5	10	9.5	9.5	9.66667	1	7	2	6	2	4	6	3	4	4	4	3	4	4	1	7	7	5	7	6	7	2	3	4	4	4	4	3	4	4	4	4	4	3	4	6	6	1
126	2	1	4	3	4	3	5	10.5	11.5	11.5	11.1667	1	4	3	5	6	6	5	4	4	4	4	4	4	4	4	4	4	4	4	3	3	5	5	4	4	3	5	5	4	4	5	6	2	5	4	4	5	4
129	2	1	3	5	4	6	2	11	11.5	11.5	11.3333	1	4	4	5	6	3	3	4	5	4	5	4	4	4	3	3	4	5	5	4	3	4	4	4	4	4	4	4	5	4	3	4	3	3	3	4	4	4
130	2	1	4	6	6	5	6	10.5	10	11	10.5	1	2	5	6	4	4	5	1	2	3	2	6	4	5	5	6	7	2	5	6	3	5	5	7	4	4	7	4	7	7	7	6	4	5	4	2	5	5
131	2	1	4	6	4	2	3	10	10	10.5	10.1667	1	4	2	5	6	5	7	7	3	5	7	5	7	5	7	7	7	7	7	7	5	5	6	6	5	5	7	7	5	7	7	7	5	6	4	7	7	1
132	2	1	4	4	4	2	3	9.5	9.5	10	9.66667	1	3	4	5	3	5	5	5	4	4	6	5	5	4	4	5	6	4	5	6	5	5	4	5	4	5	5	4	4	4	5	5	4	4	4	3	5	5
134	2	1	5	5	5	6	6	8	9	9.5	8.83333	1	3	2	4	3	4	5	3	4	4	4	4	4	4	4	4	4	4	4	4	4	4	4	4	4	4	4	4	4	4	4	4	4	4	4	4	4	4
135	2	1	4	4	4	2	3	9	10	10.5	9.83333	1	4	2	5	1	3	4	2	5	4	4	3	3	3	3	7	5	4	3	2	4	5	3	6	4	4	4	3	5	6	4	5	4	3	4	1	2	2
136	2	1	4	4	3	4	3	9	9	10	9.33333	1	4	3	5	4	5	6	4	3	3	5	3	4	4	5	6	6	3	5	3	5	4	4	5	3	4	6	5	5	5	4	5	4	5	4	4	4	3
137	2	1	4	4	4	3	5	9.5	9.5	9	9.33333	1	4	4	5	2	4	6	2	4	4	7	5	4	5	6	7	7	2	4	5	7	6	4	7	4	3	3	2	2	4	5	3	1	2	3	1	2	7
138	2	1	2	7	5	5	5	12	11	11.5	11.5	1	4	3	6	3	3	4	5	5	3	6	4	5	4	5	7	6	3	6	7	6	4	5	6	4	3	5	3	5	6	6	4	2	2	4	3	7	3
139	2	1	5	5	3	4	4	9.5	9	10	9.5	1	5	4	2	2	5	3	4	3	4	3	4	3	4	4	4	4	4	3	4	6	6	4	4	4	5	4	3	3	4	3	5	4	3	5	5	3	4
141	2	1	2	6	4	4	6	8.5	9.5	10	9.33333	1	3	1	4	1	6	5	1	7	5	5	3	3	4	4	5	4	1	2	4	4	4	4	5	3	4	4	4	4	4	5	3	5	4	5	3	3	3
142	2	1	2	1	2	5	4	11	11	11.5	11.1667	1	3	4	5	6	7	2	3	4	4	4	3	3	4	3	4	3	3	2	3	4	4	3	3	3	3	4	3	5	6	5	4	4	5	5	3	4	5
145	1	2	2	6	5	5	5	10	10	11	10.3333	1	3	4	5	7	7	7	7	4	6	7	7	5	5	5	7	7	1	7	7	5	4	7	7	4	6	7	5	6	7	6	7	5	5	5	4	4	6
147	2	2	3	5	4	2	5	10.5	11	10.5	10.6667	1	7	4	3	2	3	3	3	5	6	6	5	5	4	5	7	6	1	4	6	5	1	2	6	5	3	5	4	3	6	5	4	6	3	7	3	3	1
148	2	2	3	5	4	5	5	10	9.5	10.5	10	1	3	3	5	4	4	6	6	3	5	5	4	5	4	4	6	7	2	5	5	5	5	5	5	5	4	6	4	5	6	6	5	5	4	4	4	5	5
150	2	2	1	6	4	5	4	10	9.5	10	9.83333	1	5	3	4	5	4	4	5	4	3	5	4	4	3	4	6	5	3	5	3	6	5	3	4	5	5	6	5	4	5	6	5	4	4	4	4	5	5
151	2	2	4	5	3	5	5	12	12	11.5	11.8333	1	4	5	5	4	6	6	3	4	3	7	6	5	4	3	7	7	3	5	6	6	6	3	7	5	5	7	6	7	7	6	6	5	4	6	2	6	3
152	2	2	2	4	3	5	6	9	9.5	10	9.5	1	2	6	2	6	6	6	6	2	6	7	5	6	6	5	6	7	2	6	6	6	5	7	7	7	5	7	5	1	6	2	5	5	4	5	3	7	2
153	1	2	1	7	6	4	4	11	10.5	10.5	10.6667	1	1	7	2	4	4	4	3	2	2	5	7	1	4	4	4	4	4	4	4	5	3	4	5	4	4	4	4	4	3	4	4	4	3	4	3	2	2
154	2	2	1	7	6	4	2	9	9	8.5	8.83333	1	1	7	1	1	1	1	1	7	1	7	7	1	1	1	7	7	1	7	7	7	1	1	7	1	7	7	7	7	7	7	1	1	7	7	1	7	1
155	2	2	4	5	3	6	7	9	9.5	10	9.5	1	5	7	5	6	6	6	6	2	5	7	5	5	4	5	7	7	1	3	7	7	5	7	7	5	5	7	7	6	3	5	7	4	7	7	6	6	6
156	2	2	4	4	4	7	7	9	9	10	9.33333	1	1	5	7	6	7	7	5	6	5	5	6	4	4	2	5	6	5	5	7	4	6	6	7	4	4	7	4	4	6	5	5	3	5	5	2	4	3
158	2	2	2	1	2	4	3	10.5	10	9.5	10	1	2	1	4	4	4	4	3	3	3	7	1	3	3	5	4	4	4	4	4	4	4	5	4	4	4	5	4	4	3	4	5	5	5	4	5	3	3
161	2	2	2	6	5	5	5	9	9.5	9.5	9.33333	1	1	2	5	5	7	7	7	7	7	7	7	7	5	7	7	7	6	7	7	5	7	7	7	6	6	7	6	7	7	7	7	6	7	6	6	7	7
163	2	2	4	4	5	2	2	8.5	9	9	8.83333	1	1	3	6	1	6	4	5	5	5	6	2	5	7	5	7	7	5	5	6	5	3	2	3	1	4	4	3	5	4	7	2	3	3	4	3	4	4
165	1	2	7	1	1	1	4	9	9	8.5	8.83333	1	4	3	7	7	7	7	7	1	5	7	4	7	5	2	7	5	1	5	3	4	4	5	7	5	5	7	5	5	7	3	5	4	5	4	1	4	5
166	2	2	3	6	2	4	6	8.5	9.5	10	9.33333	1	2	2	7	6	6	7	6	3	3	7	4	6	5	4	6	6	4	4	6	6	6	2	6	5	6	6	6	2	6	4	6	6	4	6	5	6	2
167	2	2	2	6	6	6	6	10	9.5	10	9.83333	1	4	5	4	5	3	3	5	4	4	4	3	5	7	4	4	4	4	5	4	6	5	4	7	4	2	3	5	6	4	6	4	4	5	2	4	4	4
170	2	2	4	6	6	7	7	9.5	9.5	10	9.66667	1	1	6	5	6	7	7	7	2	5	7	4	7	6	6	7	7	1	5	5	7	4	4	6	6	6	6	6	6	6	6	6	6	6	6	5	6	4
171	1	2	4	4	4	4	4	12	12	12	12	1	3	3	5	3	6	6	3	3	3	7	5	6	6	5	6	6	2	6	6	6	5	5	5	4	5	5	5	5	6	6	5	5	5	5	6	6	6
172	2	2	1	1	1	3	4	10	10	10.5	10.1667	1	3	4	3	5	4	7	7	4	4	5	3	7	4	5	7	7	4	7	2	7	7	7	7	4	4	7	4	3	7	7	7	5	5	7	3	7	7
174	2	2	4	4	2	4	4	10.5	10.5	11	10.6667	1	2	1	5	4	5	5	6	7	4	7	5	5	6	4	7	7	2	5	7	6	5	4	7	7	4	7	5	7	6	7	4	4	5	6	3	6	6
175	2	2	4	3	1	5	7	5	5	6	5.33333	1	1	6	3	3	4	7	3	6	6	7	6	5	7	1	7	7	1	7	4	5	5	3	4	4	4	7	4	4	5	3	5	3	3	2	3	3	3
176	2	2	2	6	4	6	5	9	9.5	10	9.5	1	2	3	7	3	6	6	2	6	3	7	7	6	6	3	7	7	2	2	6	7	6	4	6	6	6	7	4	3	6	3	6	4	4	4	2	6	7
177	2	2	4	4	4	4	3	11	9.5	10.5	10.3333	1	4	2	7	4	4	3	3	1	6	5	4	5	1	3	5	1	1	5	4	3	7	7	7	4	5	7	4	6	5	5	7	5	5	7	1	7	1
178	2	2	4	5	5	4	5	10	9.5	10.5	10	1	1	5	2	5	5	6	6	4	2	7	4	6	5	5	7	2	2	7	7	5	4	4	5	5	4	6	4	4	5	6	5	4	3	4	4	4	4
179	2	2	4	6	3	4	4	9.5	8	9	8.83333	1	1	6	6	7	6	7	6	7	7	7	7	7	7	6	7	7	1	7	7	7	2	6	7	1	2	7	5	7	7	7	7	4	3	3	5	5	7
180	2	2	6	6	5	3	2	10	10	10.5	10.1667	1	2	5	7	7	7	6	5	7	7	7	1	2	6	6	7	7	1	7	7	7	3	2	6	2	6	7	5	6	7	6	7	6	6	5	7	7	2
182	2	2	3	6	4	5	5	10.5	9.5	10	10	1	2	4	3	4	6	7	4	6	3	7	4	3	3	5	7	7	1	6	7	4	4	3	5	3	4	7	4	6	7	6	7	5	4	5	5	7	6
183	2	2	5	6	3	4	5	10	10.5	10	10.1667	1	3	4	4	3	3	3	4	3	3	4	7	6	5	3	5	6	1	4	3	2	4	4	6	6	5	7	5	3	4	4	4	4	6	4	4	4	4
184	2	2	5	3	4	4	4	10.5	10	11	10.5	1	1	7	1	4	4	4	4	4	5	4	4	1	5	5	7	7	1	5	5	5	4	3	7	4	4	4	5	4	7	7	4	4	4	7	4	4	3
185	2	2	4	6	7	1	1	8.5	9.5	9.5	9.16667	1	1	1	7	7	7	7	7	1	1	7	7	7	1	1	7	7	1	1	7	1	7	7	7	1	7	7	7	7	7	7	7	7	2	1	7	7	7
186	2	2	4	5	4	5	4	9	9	9.5	9.16667	1	4	5	4	4	4	4	4	4	4	4	4	4	5	4	4	4	5	5	4	4	4	4	4	3	4	4	4	4	4	4	4	4	4	4	4	4	4
187	2	2	3	4	3	3	4	10	10	10.5	10.1667	1	3	5	6	6	5	5	6	5	5	7	4	3	5	5	7	7	1	7	3	5	5	6	6	5	6	6	4	5	7	7	4	4	4	5	4	5	7
188	2	2	3	5	5	5	5	10.5	10	9.5	10	1	1	3	5	5	6	6	5	6	3	7	5	6	1	2	7	6	3	6	6	5	3	5	5	5	5	6	5	4	5	6	6	3	3	5	3	6	6
189	2	2	5	3	3	5	4	10.5	9.5	9.5	9.83333	1	3	5	5	3	5	2	5	6	3	7	4	4	4	5	7	7	4	7	4	6	4	3	5	4	3	6	6	1	4	3	4	3	3	5	2	5	2
190	2	2	6	6	4	1	1	10.5	9	10	9.83333	1	1	6	7	1	1	7	4	7	7	7	1	7	7	7	7	7	1	7	1	7	1	4	7	7	3	3	1	1	7	1	3	1	4	4	1	7	1
193	2	2	3	6	5	6	4	7	8	8	7.66667	1	3	4	4	4	4	3	4	5	4	6	5	4	5	4	7	7	3	4	4	4	4	4	4	4	4	4	4	4	4	4	4	4	4	4	3	4	4
194	2	2	2	2	2	2	6	11	10	10	10.3333	1	1	4	3	7	7	7	3	6	6	7	7	7	7	7	7	7	1	4	7	3	4	4	5	7	5	7	6	7	7	6	7	4	4	6	6	5	7
195	2	2	3	6	4	4	5	10	9.5	9.5	9.66667	1	4	4	2	5	5	6	2	7	1	7	5	7	2	6	7	7	1	7	7	5	6	3	7	5	4	7	4	7	7	6	7	3	5	4	2	7	6
197	2	2	4	5	1	4	4	9	9.5	10	9.5	1	1	2	2	3	3	4	3	2	3	7	7	6	7	7	7	7	1	7	7	7	3	7	7	6	5	7	7	7	7	7	7	2	3	5	4	4	7
199	2	2	4	2	3	2	3	8	9	9	8.66667	1	1	4	1	5	5	1	3	5	5	4	3	4	4	4	7	7	5	3	7	5	3	4	3	3	6	3	3	5	4	6	3	3	3	4	3	4	6
202	1	2	1	7	7	6	5	8.5	8.5	9	8.66667	1	4	1	3	4	6	6	4	5	4	4	5	6	4	4	4	7	2	2	2	2	5	6	6	5	4	5	6	2	3	3	3	5	5	4	3	3	3
209	2	2	3	6	4	6	7	12	12	11.5	11.8333	1	4	4	4	5	7	4	6	5	4	7	6	3	6	6	7	7	4	2	6	6	5	5	5	4	4	5	4	6	6	7	6	4	4	4	4	4	6
211	2	2	4	4	3	4	4	9	9.5	9	9.16667	1	2	3	3	6	6	3	6	2	2	6	4	6	6	6	6	6	2	5	5	6	4	6	5	4	5	6	5	5	6	5	5	4	5	3	4	6	3
212	2	2	5	6	6	4	1	10.5	10.5	10.5	10.5	1	7	7	1	1	7	7	7	7	1	7	7	1	7	7	7	7	7	7	7	7	1	1	1	7	1	7	7	7	7	7	7	1	1	7	1	7	1
213	2	2	5	3	1	4	4	7	8	7	7.33333	1	1	3	5	4	4	6	4	6	2	6	3	3	7	3	5	7	4	7	5	5	5	6	5	2	2	7	2	3	5	5	3	2	3	4	1	3	2
215	2	2	4	5	2	3	3	9	9	9.5	9.16667	1	3	2	3	4	6	6	4	4	3	6	6	5	4	3	7	7	2	6	6	6	4	5	5	4	3	6	4	5	5	5	4	3	2	3	3	5	3
217	1	2	4	4	4	4	3	9	8.5	9	8.83333	1	4	4	4	4	4	4	4	4	4	4	4	4	4	4	5	4	4	4	4	4	4	4	4	3	5	4	5	2	4	4	4	4	4	4	3	4	4
218	2	2	4	4	2	4	4	7	8.5	8	7.83333	1	2	1	7	1	7	7	1	7	1	7	7	7	4	6	7	7	3	2	4	7	7	7	7	4	4	7	4	4	6	3	6	4	1	7	1	2	2
219	2	2	4	3	3	4	3	8	9	9	8.66667	1	2	2	1	4	5	4	2	7	1	7	6	6	6	5	6	4	3	5	5	6	4	6	6	5	5	7	6	4	5	3	5	6	6	6	2	4	4
220	2	4	7	2	2	3	3	9.5	9	9.5	9.33333	1	1	7	1	7	1	7	7	7	7	7	7	1	7	7	1	7	7	7	7	1	7	7	7	7	7	7	7	7	7	7	1	1	1	1	7	1	7
221	2	4	3	6	3	2	3	11	10	10.5	10.5	1	4	1	5	4	6	5	3	1	3	5	5	7	4	6	7	7	5	7	4	5	5	5	5	4	3	5	4	5	6	4	4	2	3	3	1	4	7
223	1	4	4	3	2	2	2	10	10	11.5	10.5	1	3	3	6	4	4	5	5	6	3	6	4	4	2	3	7	7	3	5	4	3	3	3	4	3	4	5	4	5	3	5	3	4	3	3	4	4	5
224	2	4	5	3	3	4	4	9	10	10.5	9.83333	1	1	6	5	3	5	5	5	6	5	3	5	5	4	3	7	7	2	6	3	3	4	7	7	5	5	6	5	6	5	7	7	4	4	5	2	5	6
225	2	4	4	3	1	5	6	8.5	9	9.5	9	1	7	1	7	7	7	7	7	7	1	7	7	7	7	7	7	7	7	7	7	7	7	1	7	1	1	7	1	7	7	7	7	1	1	7	1	7	7
226	2	4	5	6	7	4	5	9	9	10	9.33333	1	4	1	4	1	4	4	4	1	4	7	4	4	4	2	7	7	2	1	7	1	2	4	7	1	1	7	1	7	7	1	6	2	4	1	1	7	1
227	2	4	4	2	2	4	5	10	9.5	10.5	10	1	5	6	3	4	6	2	3	2	2	7	6	7	6	6	7	4	2	1	7	6	6	6	7	4	4	7	4	4	4	4	4	4	4	4	4	6	6
228	2	4	2	5	5	4	4	10	9	10.5	9.83333	1	1	7	3	3	3	4	3	4	3	3	5	5	4	5	3	3	2	4	4	5	4	5	6	5	5	5	4	5	5	7	7	7	7	7	1	1	1
233	2	4	2	6	1	1	1	11	10	11.5	10.8333	1	2	2	2	4	7	2	7	6	1	6	5	6	6	2	3	3	3	2	2	2	6	6	7	7	7	7	6	3	3	2	6	6	5	4	3	2	2
234	2	4	3	1	1	4	4	8.5	9	9.5	9	1	4	4	5	3	2	6	3	6	2	5	6	5	4	4	6	4	3	5	6	5	4	3	4	3	4	5	4	4	4	3	4	3	3	4	3	5	4
236	2	4	1	6	6	5	5	10.5	10.5	10.5	10.5	1	1	5	7	3	1	3	1	3	3	7	6	4	5	6	7	4	1	7	3	7	6	2	3	1	2	7	4	7	7	3	3	1	3	1	1	3	1
237	2	4	4	4	3	4	5	10.5	9.5	10.5	10.1667	1	4	3	3	3	4	5	6	6	3	6	4	4	3	6	7	6	2	5	6	7	5	5	5	5	5	7	5	6	6	6	6	3	3	4	4	6	3
238	2	4	1	7	3	4	1	10.5	10.5	11.5	10.8333	1	2	2	2	2	3	4	5	6	6	2	5	3	2	6	6	6	5	6	6	6	3	3	2	3	4	3	2	5	3	2	5	3	3	2	6	6	6
239	2	4	4	6	6	6	6	12	11	11.5	11.5	1	1	4	5	4	7	6	6	3	6	7	6	3	5	3	7	1	1	7	4	6	6	6	5	2	5	7	4	6	6	6	4	4	4	5	1	6	6
241	2	4	3	4	4	1	4	11	10.5	11	10.8333	1	1	1	1	1	7	1	1	1	1	5	5	7	7	1	7	7	1	1	6	3	7	7	7	3	6	7	6	1	7	6	7	3	5	5	2	4	5
242	2	4	5	5	5	6	2	9.5	11	10.5	10.3333	1	1	4	4	6	6	1	5	4	5	7	4	3	6	6	6	6	2	5	3	4	6	5	4	4	4	4	4	4	4	3	5	5	4	4	4	5	3
243	2	4	1	4	1	4	4	8.5	9	8	8.5	1	2	1	6	3	7	6	6	6	6	6	6	2	4	4	4	5	6	5	6	6	2	3	2	2	2	2	3	6	6	6	2	3	2	3	5	5	5
244	1	4	3	5	7	4	6	9	9	10.5	9.5	1	3	6	2	1	1	6	3	6	1	6	6	6	7	2	7	7	3	7	1	5	7	6	7	7	4	6	4	2	5	3	5	3	4	5	1	2	2
245	2	4	4	3	4	5	4	10.5	10	11.5	10.6667	1	5	3	3	5	4	6	3	5	3	7	5	5	4	3	6	6	2	6	6	5	5	3	5	3	3	6	4	4	5	5	5	3	2	3	2	5	3
246	2	4	6	2	1	4	2	8.5	8.5	9.5	8.83333	1	3	4	6	3	6	5	3	2	5	7	2	5	2	3	4	3	4	5	4	4	4	4	4	2	3	4	5	4	4	5	4	6	3	5	4	4	4
249	2	4	4	1	3	4	3	9.5	10	10.5	10	1	6	3	5	5	5	6	6	2	6	6	5	4	4	2	7	5	2	5	5	6	4	3	3	5	5	6	5	3	5	6	3	5	5	3	3	5	6
250	2	4	3	4	3	5	6	9	9.5	10.5	9.66667	1	2	3	2	1	6	4	6	3	6	7	5	3	2	3	7	6	3	6	5	7	5	3	6	3	5	7	4	5	6	4	4	3	2	5	2	3	5
251	2	4	1	6	1	7	4	10	9	10	9.66667	1	3	7	4	7	5	4	7	7	1	1	3	3	7	7	7	7	1	7	5	7	7	7	7	7	7	7	7	6	6	3	7	7	5	7	1	3	7
254	2	5	4	5	5	3	3	9	9.5	9.5	9.33333	1	1	3	4	5	6	6	4	4	3	3	5	5	5	3	2	2	2	3	4	3	6	5	5	6	6	4	4	3	4	5	2	2	2	5	2	4	3
255	2	5	5	3	3	5	6	9.5	10.5	10	10	1	2	2	4	6	7	7	6	7	3	7	7	1	7	6	7	7	1	7	7	6	3	2	7	3	5	7	4	7	7	5	4	4	3	3	4	7	4
263	2	3	5	5	4	2	2	8.5	9.5	10	9.33333	1	1	2	4	1	3	6	5	3	4	5	5	3	4	2	7	4	1	6	5	5	4	4	5	4	2	7	3	4	5	4	4	3	1	3	1	3	1
264	1	3	5	6	4	6	6	11	11	11.5	11.1667	1	1	3	3	5	4	4	5	4	5	3	7	5	3	4	3	5	3	2	1	5	3	5	4	5	4	6	5	3	3	3	6	4	7	4	6	6	3
265	1	3	4	3	2	7	7	9	9	8.5	8.83333	1	1	3	5	1	1	3	1	3	1	6	5	5	5	2	7	7	1	5	6	7	7	7	7	7	4	7	5	1	6	7	5	3	2	6	3	2	1
266	2	3	4	3	3	3	3	9	8.5	9	8.83333	1	3	3	5	4	7	7	6	5	4	6	4	2	4	5	7	7	7	7	7	7	5	3	6	4	4	6	4	6	6	6	2	4	3	3	3	6	5
267	1	3	1	7	3	6	5	11.5	11	11	11.1667	1	1	2	6	2	4	4	7	7	6	1	7	2	4	6	7	1	1	4	5	5	2	7	6	3	5	7	7	7	7	7	6	6	7	7	5	1	7
270	2	3	5	3	2	3	3	11	10	10.5	10.5	1	5	5	5	5	4	4	4	5	4	5	4	6	5	3	3	3	2	3	3	5	4	3	2	4	5	5	5	5	3	5	5	4	4	4	4	3	4
272	2	3	4	5	3	5	6	8.5	9	10	9.16667	1	1	2	7	2	7	7	5	6	4	7	6	4	4	4	7	7	1	4	7	2	6	2	7	4	4	7	7	7	7	7	4	4	4	2	1	7	4
273	1	3	4	6	5	5	5	9	9	9	9	1	1	4	5	3	5	7	7	6	1	3	3	4	2	2	7	7	1	1	2	7	5	5	7	5	7	7	5	3	5	5	6	5	4	5	2	4	2
276	1	3	2	6	7	7	7	10.5	10	10.5	10.3333	1	6	6	6	6	6	6	6	6	6	6	2	2	3	5	5	5	6	5	4	5	2	3	2	3	2	3	2	4	6	5	4	2	3	4	6	5	4
277	1	3	7	3	2	2	1	9	9	10	9.33333	1	3	5	4	4	3	5	4	3	4	3	7	1	4	3	4	4	4	5	5	4	5	3	5	4	4	5	5	3	5	5	4	4	6	6	3	4	2
278	2	3	6	1	1	1	1	9.5	9.5	9.5	9.5	1	1	4	4	3	6	7	7	6	3	3	5	5	4	3	7	5	4	4	3	5	4	5	6	3	4	5	4	7	6	6	4	5	4	3	4	4	4
003	2	1	3	6	6	6	6	12	12	11	11.6667	2
004	2	1	1	3	2	6	6	13.5	13	12	12.8333	2
005	1	1	2	7	4	5	6	9	10	9	9.33333	2
006	2	1	2	6	5	6	6	12	12	12	12	2
007	2	1	4	4	3	5	4	12.5	13	13	12.8333	2
008	2	1	4	3	4	4	4	11	11.5	11	11.1667	2
009	2	1	4	4	2	5	6	12	12	12.5	12.1667	2
010	2	1	4	5	4	4	5	10	11.5	11	10.8333	2
011	2	1	4	4	2	2	2	11	10.5	11	10.8333	2
012	2	1	4	4	5	6	5	10	11	10.5	10.5	2
013	1	1	4	4	5	5	6	9	9.5	10	9.5	2
014	2	1	4	3	4	4	4	10	11.5	11	10.8333	2
015	2	1	4	4	4	4	4	10	11	11	10.6667	2
017	2	1	3	5	4	5	4	8.5	10	8.5	9	2
018	2	1	4	4	3	4	4	12	11	12	11.6667	2
019	2	1	3	7	7	7	7	12	12	12.5	12.1667	2
020	2	1	1	7	5	5	5	10	10	10.5	10.1667	2
023	2	1	4	4	4	4	4	10	10.5	11	10.5	2
024	2	1	4	5	4	4	5	9.5	10	10.5	10	2
025	2	1	4	4	4	4	3	9.5	10.5	10.5	10.1667	2
026	2	1	4	4	5	4	4	10.5	11	12	11.1667	2
027	2	1	1	7	7	7	7	11	11.5	11.5	11.3333	2
029	2	1	3	5	2	4	4	11	11	12	11.3333	2
031	2	1	3	2	4	4	2	10.5	10.5	12	11	2
032	2	1	4	4	4	4	4	12	11.5	12.5	12	2
035	2	1	4	4	4	4	4	11	12	11.5	11.5	2
036	1	1	5	1	3	5	5	10	10.5	9.5	10	2
037	2	1	4	5	3	4	4	12	11	11.5	11.5	2
038	2	1	5	4	3	4	4	10.5	11.5	12	11.3333	2
040	2	1	3	6	5	6	5	10	11.5	11.5	11	2
041	2	1	1	6	5	4	4	11	12	11	11.3333	2
042	2	1	3	4	3	3	3	9	10	10.5	9.83333	2
043	2	1	4	4	4	5	6	10.5	11	11	10.8333	2
045	2	1	5	2	2	2	2	11.5	11.5	11	11.3333	2
046	2	1	4	4	4	3	3	10	10.5	11.5	10.6667	2
048	2	1	4	4	4	4	4	12	13	12.5	12.5	2
049	2	1	4	4	4	4	4	11.5	11	11.5	11.3333	2
050	2	1	2	4	4	5	4	12	12	11.5	11.8333	2
052	2	1	4	4	4	5	7	11	12	11.5	11.5	2
053	1	1	5	6	2	5	5	9	10	10	9.66667	2
054	2	1	4	4	4	4	4	11.5	12.5	12.5	12.1667	2
055	2	1	5	2	2	6	6	10	10.5	10.5	10.3333	2
056	2	1	2	7	6	6	6	11	11	11.5	11.1667	2
057	2	1	2	6	5	5	5	11.5	12	12	11.8333	2
058	2	1	1	7	5	5	4	11.5	12	12.5	12	2
059	1	1	2	5	5	3	3	11	11.5	11.5	11.3333	2
061	2	1	2	7	4	5	4	11	13	12	12	2
062	2	1	2	3	2	5	3	10.5	11	11	10.8333	2
063	2	1	3	6	5	4	5	10.5	10	10.5	10.3333	2
064	2	1	4	3	3	2	3	10.5	12	10.5	11	2
065	2	1	1	6	6	6	7	12	12.5	13	12.5	2
066	2	1	2	6	4	5	4	10	11	10	10.3333	2
067	2	1	3	6	6	6	6	11	11.5	12	11.5	2
068	1	1	3	5	4	5	4	10	11	10.5	10.5	2
070	2	1	2	7	6	4	5	11.5	11.5	11.5	11.5	2
071	1	1	4	4	4	4	1	10	10.5	11	10.5	2
072	2	1	3	3	4	5	5	10.5	11.5	11.5	11.1667	2
073	2	1	3	5	5	5	4	12.5	13	12	12.5	2
074	2	1	2	7	7	7	7	12	12	11	11.6667	2
075	2	1	2	5	5	1	4	11	12.5	11.5	11.6667	2
076	2	1	1	6	6	2	1	11.5	11.5	11.5	11.5	2
077	2	1	3	3	4	3	6	11	11	11.5	11.1667	2
078	2	1	3	4	5	3	4	12	11.5	12	11.8333	2
079	2	1	3	6	5	4	4	12	12	13	12.3333	2
080	2	1	5	4	5	3	5	12	12.5	13	12.5	2
081	2	1	3	5	5	4	4	12	11.5	12	11.8333	2
082	2	1	4	4	4	3	3	10.5	11.5	11.5	11.1667	2
083	2	1	4	3	3	3	3	10.5	11.5	11.5	11.1667	2
084	2	1	5	4	4	4	4	10	10.5	11	10.5	2
085	2	1	4	4	2	4	4	10	10	10	10	2
086	2	1	3	5	4	4	4	11	10.5	11.5	11	2
087	2	1	4	4	3	2	2	10.5	11	11.5	11	2
088	2	1	3	5	6	5	4	12	11	12	11.6667	2
089	1	1	2	6	5	4	4	8	8.5	8	8.16667	2
090	2	1	3	4	4	2	4	12	12	12	12	2
091	2	1	4	4	5	4	4	11	12	11.5	11.5	2
092	2	1	4	5	4	4	4	11	11.5	11	11.1667	2
093	2	1	4	4	4	5	5	11	11	11.5	11.1667	2
094	2	1	4	4	5	4	4	12	11.5	12	11.8333	2
096	2	1	2	6	5	7	7	11	11.5	11.5	11.3333	2
097	2	1	4	3	3	4	5	12	12	11	11.6667	2
098	2	1	4	4	5	5	5	11	12	10.5	11.1667	2
099	2	1	2	2	3	4	3	11.5	11.5	12.5	11.8333	2
100	2	1	3	2	6	6	6	12	11.5	12	11.8333	2
101	2	1	4	5	5	4	5	14	14	13	13.6667	2
102	2	1	2	6	5	4	5	11	11	11	11	2
103	2	1	3	6	6	6	6	11	12	11.5	11.5	2
104	1	1	6	1	2	5	5	10	11.5	11	10.8333	2
105	2	1	1	6	6	7	7	10	10	11	10.3333	2
106	2	1	2	5	6	4	4	12	12	12	12	2
107	2	1	3	4	5	4	4	11	12.5	11.5	11.6667	2
109	2	1	4	5	3	3	2	12	11	11.5	11.5	2
110	2	1	4	3	3	3	3	10	10.5	11	10.5	2
111	2	1	2	6	5	2	1	11	11.5	11.5	11.3333	2
112	2	1	4	4	5	3	4	11	11.5	11.5	11.3333	2
113	2	1	4	4	4	3	4	13	14	13	13.3333	2
115	2	1	2	6	5	6	6	12	12	12.5	12.1667	2
117	2	1	4	5	5	5	5	11.5	11.5	11	11.3333	2
119	2	1	5	4	4	4	5	9	10	9	9.33333	2
120	2	1	4	5	4	4	4	9.5	10.5	10.5	10.1667	2
122	2	1	4	6	4	2	3	10.5	11	11.5	11	2
123	2	1	4	6	6	2	3	11	11	11	11	2
125	2	1	4	4	5	4	4	9	10.5	10.5	10	2
126	2	1	4	3	5	5	5	12	12.5	12	12.1667	2
129	2	1	3	5	4	6	2	10	10.5	11	10.5	2
130	2	1	3	6	6	4	5	10.5	11.5	11.5	11.1667	2
131	2	1	2	6	6	3	4	11	11	11.5	11.1667	2
132	2	1	3	5	4	3	3	10	11	11	10.6667	2
134	2	1	5	5	5	6	5	8	8	8	8	2
135	2	1	4	4	4	2	3	10	10.5	10.5	10.3333	2
136	2	1	4	4	4	4	4	10.5	11.5	11.5	11.1667	2
137	2	1	4	5	3	4	4	10.5	11.5	11.5	11.1667	2
138	2	1	2	6	5	5	5	12.5	13.5	12	12.6667	2
139	2	1	5	4	3	4	4	9	9.5	9.5	9.33333	2
141	2	1	4	6	4	5	4	10.5	10.5	11.5	10.8333	2
142	2	1	1	6	5	5	5	12	12.5	12	12.1667	2
145	1	2	1	5	4	5	5	10	10.5	10.5	10.3333	2
147	2	2	3	5	3	5	4	11	11	11	11	2
148	2	2	3	5	4	5	5	10	10	11	10.3333	2
150	2	2	5	3	3	4	4	10	10	11	10.3333	2
151	2	2	3	6	3	5	4	12	11.5	12	11.8333	2
152	2	2	2	4	3	5	6	10.5	10.5	12	11	2
153	1	2	1	7	4	5	4	10	11	11.5	10.8333	2
154	2	2	1	7	6	4	2	10	11	10.5	10.5	2
155	2	2	3	6	5	6	6	9.5	10	10.5	10	2
156	2	2	4	4	6	7	7	10	10.5	11.5	10.6667	2
158	2	2	4	4	3	3	4	10.5	11	10.5	10.6667	2
161	2	2	2	7	6	6	6	10	10.5	11.5	10.6667	2
163	2	2	4	4	5	2	2	9	9	10	9.33333	2
165	1	2	1	7	7	6	4	10.5	12	11	11.1667	2
166	2	2	3	5	2	4	6	9.5	10	10.5	10	2
167	2	2	2	6	6	6	6	10	10.5	11	10.5	2
170	2	2	4	6	6	7	7	12	12	12	12	2
171	1	2	4	4	5	3	5	12	11.5	11.5	11.6667	2
172	2	2	3	1	1	4	4	11	10.5	11	10.8333	2
174	2	2	4	4	2	4	4	8	8.5	9	8.5	2
175	2	2	4	3	1	5	7	8.5	9	9.5	9	2
176	2	2	2	6	4	6	6	12	12	12	12	2
177	2	2	2	6	4	4	3	12	11.5	12	11.8333	2
178	2	2	5	6	6	5	5	11	10.5	12	11.1667	2
179	2	2	5	3	3	4	4	8.5	9	10	9.16667	2
180	2	2	6	6	5	3	2	10.5	11.5	11.5	11.1667	2
182	2	2	3	6	4	5	5	9.5	10	11.5	10.3333	2
183	2	2	3	6	3	4	5	12	11	12	11.6667	2
184	2	2	4	3	5	5	5	8.5	9	10.5	9.33333	2
185	2	2	5	4	3	2	1	11	11.5	11.5	11.3333	2
186	2	2	4	5	5	4	5	9	9	10	9.33333	2
187	2	2	5	3	2	3	4	11	11.5	11.5	11.3333	2
188	2	2	3	5	5	5	5	10	11	10	10.3333	2
189	2	2	5	3	3	5	4	10.5	10.5	11	10.6667	2
190	2	2	6	6	4	1	1	10	9.5	11	10.1667	2
193	2	2	4	5	3	4	4	8.5	9	9.5	9	2
194	2	2	3	4	4	4	4	10.5	10.5	10.5	10.5	2
195	2	2	5	5	4	3	4	11	11.5	11	11.1667	2
197	2	2	2	3	4	5	4	9.5	9.5	10.5	9.83333	2
199	2	2	3	4	3	5	3	10.5	11	10.5	10.6667	2
202	1	2	2	6	6	6	5	8.5	9	9.5	9	2
209	2	2	3	6	4	6	7	10	10	11	10.3333	2
211	2	2	3	4	4	4	4	8.5	10	10	9.5	2
212	2	2	5	6	6	4	1	12	11.5	12	11.8333	2
213	2	2	6	1	2	3	2	11	11.5	11.5	11.3333	2
215	2	2	4	3	3	4	4	9.5	11	11	10.5	2
217	1	2	3	5	5	4	3	9.5	10.5	11	10.3333	2
218	2	2	3	4	4	4	4	9	9.5	10	9.5	2
219	2	2	5	3	4	4	3	12	12.5	12	12.1667	2
220	2	4	5	3	3	4	4	11	10.5	12	11.1667	2
221	2	4	2	4	4	3	3	8	8	9.5	8.5	2
223	1	4	4	3	2	2	2	10.5	10.5	11.5	10.8333	2
224	2	4	4	5	6	5	4	9	9.5	10	9.5	2
225	2	4	7	1	1	5	5	9.5	10.5	11	10.3333	2
226	2	4	4	6	6	6	5	9	10	10.5	9.83333	2
227	2	4	4	2	2	4	4	11	11	11	11	2
228	2	4	2	6	4	4	4	10	10.5	11	10.5	2
233	2	4	3	5	1	1	1	8.5	9	9	8.83333	2
234	2	4	4	2	2	4	4	9	9	9.5	9.16667	2
236	2	4	3	4	3	3	4	9.5	10	10.5	10	2
237	2	4	3	5	4	4	5	10	10.5	11	10.5	2
238	2	4	1	7	3	3	1	10	10	10.5	10.1667	2
239	2	4	2	6	6	6	6	10.5	10.5	11	10.6667	2
241	2	4	3	4	4	1	4	10	9.5	10.5	10	2
242	2	4	5	5	5	4	3	10.5	11.5	11.5	11.1667	2
243	2	4	1	7	4	4	4	9.5	10	11	10.1667	2
244	1	4	4	3	1	5	4	9	8	9.5	8.83333	2
245	2	4	3	5	5	4	5	9.5	9.5	10.5	9.83333	2
246	2	4	6	3	2	4	3	9	9	9.5	9.16667	2
249	2	4	5	1	2	2	2	9.5	9.5	8	9	2
250	2	4	4	3	4	3	5	10	10	10.5	10.1667	2
251	2	4	4	2	1	5	4	9	9.5	9	9.16667	2
254	2	5	4	5	5	3	3	12	12.5	11	11.8333	2
255	2	5	5	2	2	5	6	12	11	12	11.6667	2
263	2	3	5	5	4	2	2	9	10.5	9.5	9.66667	2
264	1	3	5	5	6	6	6	10	10	11	10.3333	2
265	1	3	4	3	3	7	7	10.5	10.5	11.5	10.8333	2
266	2	3	2	6	5	4	3	9	9	10	9.33333	2
267	1	3	3	5	5	4	4	9.5	10.5	10	10	2
270	2	3	5	3	2	3	3	9.5	9.5	10.5	9.83333	2
272	2	3	4	5	3	6	6	9.5	10	11	10.1667	2
273	1	3	3	6	5	5	5	8	9	8	8.33333	2
276	1	3	2	7	7	7	7	9	9.5	9	9.16667	2
277	1	3	7	3	2	2	1	8	8	8.5	8.16667	2
278	2	3	5	2	2	1	1	11	10.5	11	10.8333	2
003	2	1	5	5	4	5	6	12.5	12.5	13	12.6667	3
004	2	1	2	1	2	6	5	10.5	10.5	11	10.6667	3
005	1	1	4	4	2	5	4	10	9	10	9.66667	3
006	2	1	2	6	5	6	6	11	10.5	11.5	11	3
007	2	1	5	3	3	4	4	11.5	12	12.5	12	3
008	2	1	4	4	4	5	4	10.5	11.5	11.5	11.1667	3
009	2	1	2	7	6	7	7	12	11	11.5	11.5	3
010	2	1	1	2	3	3	4	10.5	11	11	10.8333	3
011	2	1	3	3	3	2	2	9	9	10	9.33333	3
012	2	1	5	4	5	6	5	10	10.5	10.5	10.3333	3
013	1	1	4	4	5	5	6	9	8	9	8.66667	3
014	2	1	4	3	4	4	4	11	10.5	11	10.8333	3
015	2	1	4	4	4	4	4	9	10	10	9.66667	3
017	2	1	5	4	4	5	4	12	12	12	12	3
018	2	1	4	4	5	3	4	11.5	11	11.5	11.3333	3
019	2	1	3	6	7	7	7	11.5	11.5	11.5	11.5	3
020	2	1	1	7	5	5	5	12	12.5	12.5	12.3333	3
023	2	1	3	3	3	3	3	13	12.5	13	12.8333	3
024	2	1	5	4	3	4	4	9.5	10	11	10.1667	3
025	2	1	4	4	4	4	1	10	10.5	10	10.1667	3
026	2	1	5	4	4	4	4	12	13	12	12.3333	3
027	2	1	4	3	3	4	3	9.5	9.5	10	9.66667	3
029	2	1	3	4	2	4	4	10	10.5	10.5	10.3333	3
031	2	1	5	5	4	4	3	12	12.5	12	12.1667	3
032	2	1	4	4	4	4	4	11	11	12	11.3333	3
035	2	1	4	4	4	4	4	9.5	10	9	9.5	3
036	1	1	4	2	3	5	5	9.5	10.5	10	10	3
037	2	1	4	4	5	3	5	10	10	11	10.3333	3
038	2	1	5	4	3	4	4	11.5	10.5	11.5	11.1667	3
040	2	1	5	4	4	6	4	9	9.5	10.5	9.66667	3
041	2	1	1	4	5	6	5	8	8	8	8	3
042	2	1	4	4	3	3	3	13	13	13	13	3
043	2	1	4	3	3	5	6	9.5	10	10.5	10	3
045	2	1	5	3	3	3	3	10.5	11	11	10.8333	3
046	2	1	4	4	6	6	1	10	10	10	10	3
048	2	1	4	4	4	4	4	12	11.5	11.5	11.6667	3
049	2	1	5	4	4	4	4	13	13	12.5	12.8333	3
050	2	1	5	4	4	5	4	12	13	13	12.6667	3
052	2	1	4	4	4	5	7	12	12.5	12	12.1667	3
053	1	1	5	4	3	5	6	9	10	10.5	9.83333	3
054	2	1	4	4	4	4	4	9.5	10.5	10	10	3
055	2	1	4	4	2	6	6	9	9.5	9	9.16667	3
056	2	1	4	4	4	4	4	11.5	11.5	11	11.3333	3
057	2	1	3	6	5	5	5	9	9	9	9	3
058	2	1	2	3	3	4	5	12	11.5	11.5	11.6667	3
059	1	1	2	5	5	3	3	10	11	11.5	10.8333	3
061	2	1	2	7	4	5	4	11	11.5	12	11.5	3
062	2	1	3	4	2	5	3	10	11	11	10.6667	3
063	2	1	3	6	4	4	5	10	10.5	10.5	10.3333	3
064	2	1	4	3	4	2	3	13	13.5	12.5	13	3
065	2	1	3	4	3	6	7	13	13	12	12.6667	3
066	2	1	2	6	4	5	4	9.5	9.5	10.5	9.83333	3
067	2	1	2	6	6	6	6	12	11.5	12	11.8333	3
068	1	1	4	3	6	4	5	10	10.5	10	10.1667	3
070	2	1	2	4	3	5	4	11	11	11.5	11.1667	3
071	1	1	4	4	4	1	1	8.5	10	10	9.5	3
072	2	1	4	4	3	5	5	11.5	11	11.5	11.3333	3
073	2	1	5	4	4	4	4	12	11	12	11.6667	3
074	2	1	2	7	7	7	7	10	10.5	11.5	10.6667	3
075	2	1	7	6	7	3	3	12	12	13	12.3333	3
076	2	1	2	5	5	2	1	12	13	12	12.3333	3
077	2	1	4	4	4	4	4	10.5	10.5	11	10.6667	3
078	2	1	5	6	4	5	3	12	12	12	12	3
079	2	1	3	6	5	4	4	12	12	12	12	3
080	2	1	5	4	6	6	7	11.5	11.5	12.5	11.8333	3
081	2	1	4	5	4	5	4	9	9	10	9.33333	3
082	2	1	3	3	2	2	3	10.5	10.5	11.5	10.8333	3
083	2	1	3	4	4	4	4	11	11.5	11.5	11.3333	3
084	2	1	5	4	2	4	4	10	9.5	10	9.83333	3
085	2	1	4	4	3	4	4	11.5	11	11	11.1667	3
086	2	1	3	4	4	4	4	10.5	11	11.5	11	3
087	2	1	4	4	2	1	1	11.5	11	11	11.1667	3
088	2	1	3	5	4	4	4	10	10.5	11.5	10.6667	3
089	1	1	5	5	5	3	3	9.5	9.5	9.5	9.5	3
090	2	1	3	4	4	6	6	11.5	11.5	11.5	11.5	3
091	2	1	4	4	5	4	4	11.5	11.5	10.5	11.1667	3
092	2	1	4	3	3	4	4	10.5	11	11	10.8333	3
093	2	1	4	5	4	6	6	11	11.5	11	11.1667	3
094	2	1	4	5	5	4	4	10.5	10	11	10.5	3
096	2	1	2	6	6	7	7	11	11.5	12	11.5	3
097	2	1	5	4	3	4	6	11	10.5	11	10.8333	3
098	2	1	4	4	4	5	4	12	12	10.5	11.5	3
099	2	1	4	3	3	3	4	12	10.5	12	11.5	3
100	2	1	2	6	6	6	6	11	11.5	11.5	11.3333	3
101	2	1	3	6	5	3	5	12	11	11.5	11.5	3
102	2	1	2	6	5	6	4	11	11	11.5	11.1667	3
103	2	1	5	5	5	5	5	11.5	11.5	10.5	11.1667	3
104	1	1	7	1	1	1	1	9.5	10.5	10	10	3
105	2	1	3	5	3	4	4	9.5	10	10	9.83333	3
106	2	1	2	5	5	4	4	10.5	11	11.5	11	3
107	2	1	3	4	5	4	4	12	12.5	12	12.1667	3
109	2	1	4	5	5	5	4	12	11	10.5	11.1667	3
110	2	1	2	6	6	5	5	10	9.5	10	9.83333	3
111	2	1	2	6	6	2	1	12	12	12	12	3
112	2	1	2	5	3	5	4	9.5	10.5	10	10	3
113	2	1	4	5	4	4	4	12.5	13	12.5	12.6667	3
115	2	1	2	6	5	6	6	13	12.5	12	12.5	3
117	2	1	5	5	5	5	5	12	12.5	12	12.1667	3
119	2	1	4	4	4	5	5	10.5	11	10.5	10.6667	3
120	2	1	5	4	4	4	4	10.5	10.5	10.5	10.5	3
122	2	1	4	6	4	2	3	10.5	11	12	11.1667	3
123	2	1	2	6	6	3	4	9.5	10	11	10.1667	3
125	2	1	6	6	3	4	3	9.5	9.5	10	9.66667	3
126	2	1	4	5	4	5	5	10.5	11.5	11.5	11.1667	3
129	2	1	3	5	4	6	2	12	11.5	11.5	11.6667	3
130	2	1	5	5	5	6	6	11	11	11	11	3
131	2	1	4	4	5	2	4	10	10.5	11	10.5	3
132	2	1	4	4	4	4	4	10	10.5	11	10.5	3
134	2	1	4	4	4	6	6	10	10	10	10	3
135	2	1	4	4	4	2	3	9	9.5	10	9.5	3
136	2	1	3	5	4	4	5	11	11	11	11	3
137	2	1	4	4	5	5	3	9.5	11	10.5	10.3333	3
138	2	1	3	6	5	6	5	10	10.5	10	10.1667	3
139	2	1	5	4	3	4	4	9	9	9.5	9.16667	3
141	2	1	6	5	4	4	6	10.5	11.5	11	11	3
142	2	1	2	3	4	3	3	12.5	12	12	12.1667	3
145	1	2	2	6	5	5	5	11.5	11.5	11	11.3333	3
147	2	2	5	6	4	5	4	10.5	10.5	11	10.6667	3
148	2	2	3	5	4	5	5	11	11	11.5	11.1667	3
150	2	2	4	4	4	6	4	10	10	10.5	10.1667	3
151	2	2	4	5	4	4	3	12	12	12.5	12.1667	3
152	2	2	2	4	3	5	6	11	11	11	11	3
153	1	2	1	7	7	5	4	11	11	11	11	3
154	2	2	1	7	6	4	2	9.5	9.5	10	9.66667	3
155	2	2	4	5	5	4	6	10	10.5	11.5	10.6667	3
156	2	2	6	6	6	7	7	10	10	11	10.3333	3
158	2	2	1	1	3	2	6	10.5	11	11	10.8333	3
161	2	2	2	7	6	6	6	11	11	10.5	10.8333	3
163	2	2	4	4	5	2	2	10	11	10	10.3333	3
165	1	2	7	3	1	7	4	11	11	10	10.6667	3
166	2	2	3	5	2	4	6	9.5	11	10.5	10.3333	3
167	2	2	2	6	6	6	6	10	10.5	10.5	10.3333	3
170	2	2	4	6	6	7	7	11	11	11	11	3
171	1	2	5	3	4	4	3	12	12	12	12	3
172	2	2	7	1	1	4	4	11.5	11.5	11.5	11.5	3
174	2	2	4	5	3	4	4	11.5	11	11.5	11.3333	3
175	2	2	1	3	1	5	7	9	9.5	9	9.16667	3
176	2	2	2	6	5	7	6	10	10.5	10	10.1667	3
177	2	2	4	4	4	4	3	12	12	12	12	3
178	2	2	5	4	4	4	5	10	10.5	10	10.1667	3
179	2	2	3	4	5	4	4	10.5	10	10	10.1667	3
180	2	2	6	6	5	3	2	11.5	11	11	11.1667	3
182	2	2	3	6	4	5	5	10	10	11	10.3333	3
183	2	2	3	6	3	4	5	10.5	10.5	10.5	10.5	3
184	2	2	4	4	4	4	4	11	10.5	12	11.1667	3
185	2	2	5	3	6	3	1	11.5	12	11.5	11.6667	3
186	2	2	4	4	4	4	4	11	10	11.5	10.8333	3
187	2	2	4	4	3	4	4	11	11	11.5	11.1667	3
188	2	2	3	5	5	5	5	9	10	10	9.66667	3
189	2	2	5	4	5	5	4	11	10.5	11	10.8333	3
190	2	2	1	7	4	1	1	10	10.5	11	10.5	3
193	2	2	4	5	4	3	4	9.5	9.5	10	9.66667	3
194	2	2	4	4	4	4	4	10	10.5	10.5	10.3333	3
195	2	2	4	5	3	4	5	10.5	10.5	11	10.6667	3
197	2	2	2	4	4	4	4	8	8	9.5	8.5	3
199	2	2	4	6	3	5	3	10.5	10.5	11.5	10.8333	3
202	1	2	3	6	5	5	5	10	10.5	10.5	10.3333	3
209	2	2	3	6	4	6	7	12	11.5	12	11.8333	3
211	2	2	4	4	3	5	5	10.5	10.5	10	10.3333	3
212	2	2	5	6	6	4	1	13	14	13	13.3333	3
213	2	2	7	6	1	2	2	11.5	11.5	11.5	11.5	3
215	2	2	4	2	3	3	3	10	10	10	10	3
217	1	2	5	3	3	3	2	9	9	9	9	3
218	2	2	3	5	4	4	4	10	9.5	10	9.83333	3
219	2	2	4	3	5	4	3	11	11	11.5	11.1667	3
220	2	4	5	3	3	3	3	9	9.5	9.5	9.33333	3
221	2	4	2	5	4	3	3	11	11	11.5	11.1667	3
223	1	4	4	3	2	2	2	11	10.5	10.5	10.6667	3
224	2	4	5	6	4	5	6	10	10	10	10	3
225	2	4	5	3	4	4	5	10	10	10	10	3
226	2	4	6	6	7	4	4	9.5	10	9.5	9.66667	3
227	2	4	4	2	2	4	5	10.5	10.5	10	10.3333	3
228	2	4	7	6	5	4	4	10	10	10.5	10.1667	3
233	2	4	2	6	1	1	1	10	11	11	10.6667	3
234	2	4	2	2	2	4	4	9	9	10	9.33333	3
236	2	4	5	3	2	4	4	10	10	10	10	3
237	2	4	5	3	4	4	4	10.5	10.5	10.5	10.5	3
238	2	4	1	7	4	4	1	10.5	10.5	11	10.6667	3
239	2	4	6	5	5	6	5	11	10.5	11.5	11	3
241	2	4	3	4	4	1	4	10	10	11	10.3333	3
242	2	4	3	4	5	5	2	10.5	11	10.5	10.6667	3
243	2	4	1	7	4	4	4	10	10	10.5	10.1667	3
244	1	4	4	3	2	6	5	9.5	10.5	10.5	10.1667	3
245	2	4	3	4	5	5	5	11	11	11.5	11.1667	3
246	2	4	6	2	1	4	3	9	10	9.5	9.5	3
249	2	4	6	1	1	1	1	10	10	10.5	10.1667	3
250	2	4	2	6	6	6	6	10.5	11	10.5	10.6667	3
251	2	4	4	3	1	5	4	9	9.5	10	9.5	3
254	2	5	4	5	5	3	3	11	11	11	11	3
255	2	5	5	2	2	5	6	10	10.5	11	10.5	3
263	2	3	5	5	4	2	2	9.5	9.5	10.5	9.83333	3
264	1	3	7	7	6	5	6	10.5	10.5	10.5	10.5	3
265	1	3	2	5	5	7	7	11	11	11	11	3
266	2	3	5	5	4	3	4	10	10	10	10	3
267	1	3	2	6	4	4	4	9.5	10	10	9.83333	3
270	2	3	5	3	2	3	3	9.5	9.5	10	9.66667	3
272	2	3	3	4	3	6	5	9	9.5	9.5	9.33333	3
273	1	3	2	6	5	5	5	8.5	9	8.5	8.66667	3
276	1	3	2	7	7	7	7	9.5	10.5	10.5	10.1667	3
277	1	3	6	3	2	2	1	8.5	9	9	8.83333	3
278	2	3	4	1	1	1	1	8	8.5	9	8.5	3
[truncated: 33 more columns]
